# Supplementary material for: Evidence of population structuring following population genetic analyses of Fasciola hepatica from Argentina
Source: Int J Parasitol. 2021 May;51(6):471–80. doi: 10.1016/j.ijpara.2020.11.007 (PMC8113023; doi:10.1016/j.ijpara.2020.11.007)
Supplement: Supplementary data 1 [file mmc1.csv]

Supplementary Table S1. Multilocus genotypes (MLG) for 338 parasites collected from Argentina. Alleles are in three figure format, representing the size of the allele detected. Missing data, where an allele could not be called, is represented by 0.
Parasite column indicates each individual parasite.
Note column includes a code for each unique MLG. NA, excluded due to missing data (not including Fh_8).
Parasite	Fh_2	Fh_2	Fh_5	Fh_5	Fh_6	Fh_6	Fh_8	Fh_8	Fh_10	Fh_10	Fh_11	Fh_11	Fh_12	Fh_12	Fh_13	Fh_13	Fh_15	Fh_15	Note
ANC1	317	345	156	204	246	252	167	170	205	217	202	205	212	212	183	192	230	230	MLG1
ANC2	201	341	204	267	189	216	164	167	196	205	193	208	212	224	183	192	230	274	MLG2
ANC3	181	201	210	210	180	249	167	167	202	202	193	193	212	212	183	195	230	230	MLG3
ANC4	181	237	162	267	249	255	170	179	205	214	202	208	215	224	183	204	230	274	MLG4
ANC5	181	201	210	210	180	249	167	167	202	202	193	193	212	212	183	195	230	230	MLG3
ANC6	201	209	204	204	180	189	164	173	205	208	193	199	212	218	183	192	230	230	MLG5
ANC7	201	217	210	267	228	249	167	170	202	205	193	205	212	227	183	195	230	230	MLG6
ANC8	181	201	210	210	180	249	167	167	202	202	193	193	212	212	183	195	230	230	MLG3
ANC9	329	337	183	267	213	213	167	179	205	205	202	208	224	224	204	204	230	230	MLG7
ANC10	217	345	186	207	183	243	164	170	214	226	190	208	212	212	183	183	210	230	MLG8
ANC11	181	237	162	267	249	255	170	179	205	214	202	208	215	224	183	204	230	274	MLG4
ANC12	237	317	183	204	186	213	161	167	214	229	202	214	212	212	192	192	230	230	MLG9
ANC13	181	201	210	210	180	249	167	167	202	202	193	193	212	212	183	195	230	230	MLG3
ANC14	201	217	210	267	228	249	167	170	202	205	193	205	212	227	183	195	230	230	MLG6
TLR1	217	345	186	207	183	243	164	170	214	226	190	208	212	212	183	183	210	230	MLG8
TLR2	181	201	183	267	213	225	167	176	205	211	190	202	212	212	183	204	230	282	MLG10
TLR3	217	341	159	267	180	228	161	170	205	208	190	205	212	227	183	189	230	274	MLG11
TLR4	201	213	195	204	180	189	161	167	205	208	208	208	212	212	192	192	230	230	MLG12
TLR5	181	201	210	210	180	249	167	167	202	202	193	193	212	212	183	195	230	230	MLG3
TLR6	181	341	162	207	213	246	164	167	205	217	208	208	212	224	183	192	230	278	MLG13
TLR7	237	317	183	204	186	213	161	167	214	229	202	214	212	212	192	192	230	230	MLG9
TLR8	217	317	204	204	213	213	161	173	205	214	196	211	212	212	183	204	230	230	MLG14
TLR9	317	337	204	267	177	213	164	167	205	205	208	208	212	227	183	183	230	230	MLG15
TLR10	201	237	156	204	213	246	164	167	205	217	208	214	212	224	192	204	230	274	MLG16
TLR11	181	201	210	210	180	249	167	167	202	202	193	193	212	212	183	195	230	230	MLG3
TLR12	201	213	195	204	180	189	161	167	205	208	208	208	212	212	192	192	230	230	MLG12
TLR13	217	341	207	207	213	213	170	170	205	205	193	202	212	215	183	192	230	230	MLG17
ARSOV1	209	217	201	207	189	213	161	179	196	205	205	208	224	224	204	204	230	230	MLG18
ARSOV2	181	181	192	204	168	189	164	164	205	211	193	208	212	212	183	183	230	278	MLG19
ARSOV3	321	325	192	270	228	249	173	173	205	223	190	208	203	224	183	192	230	230	MLG20
ARSOV4	181	321	195	207	189	213	167	170	205	214	208	217	212	212	183	183	230	230	MLG21
ARSOV5	201	321	201	207	198	213	164	164	205	205	196	208	212	212	183	183	214	230	MLG22
ARSOV6	209	217	201	207	189	213	161	179	196	205	205	208	224	224	204	204	230	230	MLG18
ARSOV7	209	209	156	204	228	255	158	161	196	217	193	208	212	224	183	183	230	230	MLG23
ARSOV8	209	217	201	207	189	213	161	179	196	205	205	208	224	224	204	204	230	230	MLG18
ARSOV9	201	217	198	207	198	228	161	167	205	226	190	214	212	233	183	192	230	230	MLG24
ARSOV10	181	321	192	192	213	219	161	173	205	205	208	211	212	212	183	192	214	230	MLG25
ARSOV11	201	205	201	204	186	210	161	161	202	214	193	202	212	224	192	192	210	230	MLG26
ARSOV12	181	321	204	207	189	228	164	170	205	223	190	217	212	215	183	192	230	230	MLG27
ARSOV13	221	321	195	195	216	222	167	170	205	211	193	208	212	212	183	192	230	230	MLG28
ARSOV14	201	317	183	267	189	213	161	164	205	205	202	208	212	212	183	192	206	274	MLG29
ARSOV15	181	181	186	195	213	234	167	167	211	223	193	214	215	224	183	183	230	282	MLG30
ARSOV16	209	333	195	204	162	189	164	164	205	211	190	208	212	212	204	204	210	210	MLG31
ARSOV17	217	325	201	318	216	243	167	173	196	205	205	205	212	212	192	207	230	230	MLG32
ARSOV18	181	201	198	204	183	216	164	176	196	223	208	208	212	224	183	183	230	230	MLG33
ARSOV19	201	321	192	192	189	228	170	170	205	205	193	211	212	227	183	204	230	230	MLG34
ARSOV20	181	217	201	204	228	228	164	167	205	211	202	205	212	212	192	192	230	230	MLG35
ARSOV21	209	217	201	207	189	213	161	179	196	205	205	208	224	224	204	204	230	230	MLG18
ARSOV22	181	201	195	204	189	252	164	164	205	226	193	193	212	224	183	192	234	274	MLG36
ARSOV23	205	217	195	207	219	222	164	164	205	205	208	208	212	224	183	204	230	262	MLG37
ARSOV24	217	329	201	204	186	228	161	161	211	214	190	193	212	215	183	192	230	230	MLG38
DOP1	181	337	183	201	216	228	161	164	205	205	205	208	212	212	183	204	230	262	MLG39
DOP2	225	333	186	207	216	234	173	173	196	205	208	208	212	224	183	183	230	230	MLG40
DOP3	321	321	183	201	213	228	167	170	205	205	202	208	212	224	192	204	230	230	MLG41
DOP4	225	333	186	207	216	234	173	173	196	205	208	208	212	224	183	183	230	230	MLG40
DOP5	181	337	183	201	216	228	161	164	205	205	205	208	212	212	183	204	230	262	MLG39
DOP6	201	217	177	192	174	180	161	176	205	214	190	208	197	218	183	183	230	230	MLG42
DOP7	201	217	177	192	174	180	161	176	205	214	190	208	197	218	183	183	230	230	MLG42
DOP8	181	213	183	210	189	198	161	167	208	211	208	208	197	212	183	183	210	230	MLG43
DOP9	197	213	183	213	180	189	167	167	205	229	196	205	212	212	183	192	230	230	MLG44
DOP10	201	217	204	210	186	225	164	167	208	226	205	211	212	215	183	183	230	230	MLG45
DOP11	225	333	186	207	216	234	173	173	196	205	208	208	212	224	183	183	230	230	MLG40
DOP12	201	313	204	204	186	189	161	167	211	214	202	208	212	215	204	207	230	230	MLG46
DOP13	205	333	192	195	189	240	167	176	205	214	205	208	212	224	183	192	230	262	MLG47
DOP14	181	201	183	201	186	210	170	173	202	205	208	211	212	212	0	0	210	274	NA
GL1.1	181	181	156	195	162	234	167	173	208	217	193	208	212	224	183	183	230	230	MLG48
GL1.2	181	181	195	216	186	213	167	176	0	0	193	208	0	0	183	204	214	230	NA
GL1.3	0	0	0	0	186	243	0	0	205	223	193	202	224	224	192	204	230	230	NA
GL1.4	0	0	159	204	189	213	0	0	205	205	193	208	212	212	183	204	230	230	NA
GL1.5	0	0	156	204	237	237	164	167	205	214	205	208	212	224	192	192	230	230	NA
GL1.6	201	217	195	195	213	228	167	176	211	211	193	208	203	212	183	183	230	230	MLG49
GL1.7	317	329	201	204	186	240	164	170	214	226	205	208	212	224	192	204	230	230	MLG50
GL1.8	181	317	195	207	189	234	167	167	205	211	193	193	215	224	183	204	230	230	MLG51
GL1.9	181	317	156	204	237	237	167	167	205	214	205	208	212	224	192	192	230	230	MLG52
GL1.10	213	317	159	204	186	222	164	164	205	211	190	211	221	224	183	207	230	230	MLG53
GL1.11	0	0	0	0	186	222	0	0	205	211	190	211	224	224	183	207	230	230	NA
GL1.12	0	0	0	0	189	198	0	0	202	205	205	211	212	224	183	207	230	230	NA
GL2.1	181	333	195	207	186	237	167	167	205	223	205	208	197	227	192	204	230	230	MLG54
GL2.2	213	217	201	204	228	237	161	161	202	205	208	211	212	215	183	192	214	230	MLG55
GL2.3	181	333	192	192	213	213	161	164	205	211	196	205	212	224	183	207	214	230	MLG56
GL2.4	201	205	159	207	186	213	164	164	205	205	208	211	212	224	183	192	230	230	MLG57
GL2.5	181	333	192	192	213	213	161	164	205	211	196	205	212	224	183	207	214	230	MLG56
GL2.6	181	333	195	207	186	237	167	167	205	223	205	208	197	227	192	204	230	230	MLG54
GL2.7	181	333	195	207	186	237	167	167	205	223	205	208	197	227	192	204	230	230	MLG54
GL2.8	181	333	195	207	186	237	167	167	205	223	205	208	197	227	192	204	230	230	MLG54
GL2.9	181	333	192	192	213	213	161	164	205	211	196	205	212	224	183	207	214	230	MLG56
GL2.10	213	213	156	207	189	198	167	170	205	214	205	208	212	227	192	207	230	230	MLG58
GL2.11	181	213	195	270	198	213	167	176	205	205	193	217	215	227	183	192	230	230	MLG59
GL2.12	213	217	201	204	228	237	161	161	202	205	208	211	212	215	183	192	214	230	MLG55
GL2.13	181	317	180	186	228	237	167	170	205	214	205	211	212	212	183	192	274	282	MLG60
GL2.14	181	333	195	207	186	237	167	167	205	223	205	208	197	227	192	204	230	230	MLG54
GL2.15	181	333	192	192	213	213	161	164	205	211	196	205	212	224	183	207	214	230	MLG56
GL2.16	181	329	156	201	213	237	170	176	205	223	205	217	203	224	183	207	230	230	MLG61
GL2.17	213	217	201	204	228	237	161	161	202	205	208	211	212	215	183	192	214	230	MLG55
GL2.18	181	333	192	192	213	213	161	164	205	211	196	205	212	224	183	207	214	230	MLG56
GL2.19	181	333	195	207	186	237	167	167	205	223	205	208	197	227	192	204	230	230	MLG54
GL2.20	181	333	192	192	213	213	161	164	205	211	196	205	212	224	183	207	214	230	MLG56
GLOV1	213	321	195	201	198	225	170	173	205	205	193	208	224	236	183	192	210	210	MLG62
GLOV2	201	221	174	270	189	222	167	167	208	211	196	208	221	224	204	207	230	230	MLG63
GLOV3	217	325	192	207	228	228	161	170	205	205	208	211	215	224	183	183	210	210	MLG64
GLOV4	181	241	192	198	177	213	164	170	205	229	193	208	212	224	183	183	230	230	MLG65
GLOV5	181	217	195	204	228	234	170	179	205	223	193	208	212	212	192	207	230	230	MLG66
GLOV6	217	237	186	204	186	252	164	164	208	226	193	217	212	236	183	183	230	230	MLG67
GLOV7	201	321	204	270	186	237	167	167	202	214	193	220	215	224	183	192	230	230	MLG68
GLOV8	181	217	183	195	189	213	167	167	214	229	208	211	212	224	183	183	210	230	MLG69
GLOV9	181	201	192	204	177	216	161	167	196	205	193	208	212	227	183	207	230	230	MLG70
GLOV10	201	213	192	195	189	210	170	176	226	229	205	211	197	212	183	204	230	230	MLG71
GLOV11	181	217	195	195	186	216	170	176	205	223	199	211	215	224	183	183	230	230	MLG72
GLOV12	181	201	195	204	0	0	164	179	211	211	205	208	212	212	183	192	214	230	NA
GLOV13	217	317	183	207	192	213	164	167	205	229	199	205	227	227	192	192	230	230	MLG73
GLOV14	181	217	195	204	228	234	170	179	205	223	193	208	212	212	192	207	230	230	MLG66
GLOV15	181	217	195	204	228	234	170	179	205	223	193	208	212	212	192	207	230	230	MLG66
GLOV16	181	317	183	195	228	228	164	164	205	226	193	202	212	224	183	192	230	262	MLG74
GLOV17	181	213	183	195	177	189	161	167	205	226	193	211	212	212	183	183	230	230	MLG75
GLOV18	181	201	204	261	177	189	161	164	205	208	205	211	212	212	183	204	210	230	MLG76
GLOV19	0	0	183	207	213	228	164	164	205	205	193	205	212	227	183	192	230	262	NA
GLOV20	181	217	195	204	228	234	170	179	205	223	193	208	212	212	192	207	230	230	MLG66
GLOV21	181	201	192	207	174	252	167	170	205	214	205	217	212	224	183	192	230	274	MLG77
GLOV22	313	317	183	207	213	228	164	164	205	205	193	205	212	227	183	192	230	262	MLG78
GLOV23	181	217	195	204	228	234	170	179	205	223	193	208	212	212	192	207	230	230	MLG66
GLOV24	181	217	195	204	228	234	170	179	205	223	193	208	212	212	192	207	230	230	MLG66
GLOV25	181	201	195	204	216	222	164	179	211	211	205	208	212	212	183	192	214	230	MLG79
SPCH1	329	333	195	204	198	249	167	176	205	223	193	208	212	224	183	192	230	230	MLG80
SPCH2	201	325	195	195	189	240	161	161	208	211	208	211	206	212	183	204	230	230	MLG81
SPCH3	201	317	192	204	189	216	164	173	202	205	0	0	215	215	204	204	282	282	NA
SPCH4	181	181	186	195	189	240	161	167	205	211	208	217	224	224	183	183	274	274	MLG82
SPCH5	201	325	195	195	189	240	161	161	208	211	208	211	206	212	183	204	230	230	MLG81
SPCH6	181	317	180	204	189	216	167	173	202	205	193	193	215	227	183	183	210	262	MLG83
SPCH7	201	201	195	318	189	189	161	167	205	208	208	211	212	224	183	204	230	230	MLG84
SPCH8	201	201	183	204	234	249	170	170	205	214	193	208	197	212	192	204	230	230	MLG85
SPCH9	201	201	159	207	189	234	170	173	205	211	190	196	224	224	192	204	230	230	MLG86
SPCH10	181	317	195	204	189	189	173	173	205	211	193	208	212	224	183	189	214	262	MLG87
SPCH11	181	181	192	195	213	243	158	161	205	205	208	208	224	224	183	183	230	274	MLG88
SPCH12	181	201	195	273	189	216	158	161	202	211	208	208	224	224	183	204	214	282	MLG89
SPCH13	201	325	195	195	189	240	161	161	208	211	208	211	206	212	183	204	230	230	MLG81
SPCH14	181	317	195	204	189	189	173	173	205	211	193	208	212	224	183	183	210	262	MLG90
SPCH15	181	201	195	195	180	222	158	173	202	211	208	208	215	215	183	192	210	230	MLG91
SPCH16	205	317	195	195	216	255	173	173	196	205	208	211	197	224	183	183	230	230	MLG92
SPCH17	201	201	195	318	189	189	161	167	205	208	208	211	215	224	183	204	230	230	MLG93
SPCH18	201	209	201	207	189	234	167	173	205	211	190	190	212	224	183	192	0	0	NA
SPCH19	181	181	192	195	213	243	158	161	205	205	208	208	224	224	183	183	230	274	MLG88
SPCH20	181	181	195	195	189	234	161	161	205	205	193	217	212	215	183	204	230	274	MLG94
SVCH1	217	325	204	267	213	228	164	167	205	205	193	193	212	224	183	183	230	230	MLG95
SVCH2	181	209	201	204	213	222	161	182	205	214	193	205	215	224	183	192	210	230	MLG96
SVCH3	181	209	201	204	213	222	161	182	205	214	193	205	215	224	183	192	210	230	MLG96
SVCH4	201	321	195	195	189	228	161	167	205	205	208	208	212	221	183	192	230	230	MLG97
SVCH5	209	221	195	195	198	210	164	164	205	214	208	208	212	215	183	183	230	230	MLG98
SVCH6	209	325	195	207	216	252	164	167	205	205	208	208	197	224	183	192	230	230	MLG99
SVCH7	181	317	192	201	189	213	161	167	205	208	193	205	212	224	183	183	230	230	MLG100
SVCH8	201	321	195	195	189	228	161	167	205	205	208	208	212	221	183	192	230	230	MLG97
SVCH9	201	321	195	195	189	228	161	167	205	205	208	208	212	221	183	192	230	230	MLG97
SVCH10	217	217	204	207	213	228	155	164	205	205	193	211	215	224	183	204	210	230	MLG101
SVCH11	209	217	156	204	189	228	176	176	202	205	208	208	212	224	183	201	230	230	MLG102
SVCH12	341	341	177	204	213	255	161	164	205	211	190	208	212	224	183	204	230	230	MLG103
SVCH13	181	209	201	204	213	222	0	0	205	214	193	205	215	224	183	192	210	230	MLG96
SVCH14	209	325	195	207	216	252	164	167	205	205	208	208	197	224	183	192	230	230	MLG99
SVCH15	181	209	201	204	213	222	161	182	205	214	193	205	215	224	183	192	210	230	MLG96
SVCH16	217	221	153	183	228	228	167	179	205	226	205	217	212	215	192	204	214	230	MLG104
SVCH17	181	181	195	207	186	213	164	170	205	208	190	193	212	224	183	183	230	230	MLG105
SVCH18	217	217	204	207	213	228	155	164	205	205	193	211	215	224	183	204	210	230	MLG101
SVCH19	181	321	204	207	186	213	161	161	205	205	202	208	224	224	183	183	214	230	MLG106
SVCH20	181	181	156	204	189	234	158	164	205	211	193	208	197	224	183	207	230	230	MLG107
SVCH21	201	201	177	195	213	228	167	173	205	205	190	211	212	224	183	207	230	230	MLG108
SVCH22	181	209	201	204	213	222	161	182	205	214	193	205	215	224	183	192	210	230	MLG96
SVCH23	201	217	195	201	186	252	164	170	205	214	193	211	212	212	183	183	230	274	MLG109
SVCH24	201	201	156	207	198	243	173	173	205	205	202	208	212	224	183	192	214	230	MLG110
SVCH25	217	321	195	318	216	225	164	164	214	217	193	205	212	212	183	183	230	262	MLG111
SVCH26	181	329	195	198	213	234	161	161	202	211	193	208	206	224	183	183	230	234	MLG112
SVCH27	321	321	204	204	189	213	161	167	208	211	208	211	206	215	183	183	210	230	MLG113
SVCH28	217	321	156	195	189	213	161	170	205	205	190	193	212	224	183	204	230	230	MLG114
SVCH29	209	321	195	219	189	225	161	164	211	217	190	193	212	224	183	192	230	230	MLG115
SVCH30	201	321	195	195	189	228	161	167	205	205	208	208	212	221	183	192	230	230	MLG97
SVCH31	341	341	177	204	213	255	161	164	205	211	190	208	212	224	183	204	230	230	MLG103
BA1.1	181	181	204	204	162	162	161	164	205	205	208	208	224	224	201	204	230	230	MLG116
BA1.2	305	309	204	204	162	162	164	176	205	205	208	208	197	224	201	204	230	230	MLG117
BA1.3	197	197	204	204	162	225	161	170	205	205	208	208	203	203	204	204	230	230	MLG118
BA1.4	197	309	204	204	162	162	170	176	205	211	208	208	224	224	204	204	230	230	MLG119
BA1.5	197	309	204	204	162	162	164	176	205	205	208	211	224	224	204	204	230	230	MLG120
BA1.6	197	197	204	204	162	162	161	170	205	205	208	208	224	224	204	204	230	230	MLG121
BA1.7	0	0	0	0	0	0	0	0	205	205	208	208	203	203	0	0	0	0	NA
BA1.8	181	197	204	204	162	162	164	170	205	205	208	208	197	224	204	204	230	230	MLG122
BA1.9	309	309	204	204	162	228	170	176	205	205	208	208	224	224	183	204	230	230	MLG123
BA1.10	197	197	204	204	162	228	164	164	205	205	208	211	203	224	204	204	230	230	MLG124
BA1.11	181	309	204	204	162	162	161	170	205	211	208	208	197	203	204	204	230	230	MLG125
BA1.12	181	197	204	204	162	228	164	164	205	205	208	208	203	203	204	204	230	230	MLG126
BA1.13	181	181	204	204	228	228	170	176	205	205	208	208	224	224	204	204	230	230	MLG127
BA1.14	181	309	204	204	162	228	170	176	205	205	208	208	203	224	204	204	230	230	MLG128
BA1.15	181	197	204	204	162	228	170	176	205	205	208	208	203	224	204	204	230	230	MLG129
BA1.16	197	197	201	201	162	162	176	176	205	205	208	211	224	224	183	204	230	230	MLG130
BA1.17	309	317	204	204	162	228	164	176	205	205	208	211	203	224	183	204	230	230	MLG131
BA1.18	197	197	204	204	162	228	170	179	205	205	208	208	197	224	204	204	230	230	MLG132
BA1.19	181	305	204	204	162	162	176	176	205	205	208	208	197	224	204	204	230	230	MLG133
BA1.20	181	309	204	204	162	228	176	176	205	205	208	208	203	212	204	204	230	230	MLG134
BA1.21	181	309	204	204	228	228	164	176	205	205	208	211	203	203	204	204	230	230	MLG135
BA1.22	197	309	204	204	162	162	161	164	205	205	208	208	203	203	183	204	230	230	MLG136
BA1.23	197	309	204	204	162	228	161	170	205	205	208	208	203	203	204	204	230	230	MLG137
BA1.24	305	309	204	204	162	228	161	164	205	205	208	211	203	212	204	204	230	230	MLG138
BA1.25	197	309	204	204	162	228	161	164	205	205	208	208	203	212	204	204	230	230	MLG139
BA1.26	197	309	204	204	162	228	164	176	205	205	208	208	203	224	183	204	230	230	MLG140
BA1.27	181	197	204	207	162	162	161	164	205	205	208	208	203	203	204	204	230	230	MLG141
BA1.28	197	309	204	204	162	228	176	176	205	205	208	211	203	212	204	204	230	230	MLG142
BA2.1	181	197	204	204	162	162	176	176	205	205	208	208	203	203	204	204	230	230	MLG143
BA2.2	181	309	204	204	162	162	161	176	205	211	208	208	215	224	204	204	230	230	MLG144
BA2.3	181	181	204	204	162	225	161	161	205	205	208	208	197	224	204	204	230	230	MLG145
BA2.4	181	309	204	204	162	228	161	170	205	205	208	208	197	215	204	204	230	230	MLG146
BA2.5	181	197	204	204	162	228	161	176	205	205	208	208	203	215	204	204	230	230	MLG147
BA2.6	197	309	0	0	228	228	161	161	205	205	205	208	224	224	204	204	230	230	NA
BA2.7	197	309	204	204	162	162	161	164	211	211	208	208	197	203	204	204	230	230	MLG148
BA2.8	181	197	204	204	162	162	164	176	205	205	208	208	203	203	204	204	230	230	MLG149
BA2.9	305	309	204	204	162	162	164	164	205	211	208	208	197	224	204	204	230	230	MLG150
BA2.10	197	197	204	204	162	162	164	176	205	205	208	208	197	197	204	204	230	230	MLG151
BA2.11	197	197	195	204	162	162	164	176	205	205	208	211	212	224	183	204	230	230	MLG152
BA2.12	197	309	204	204	162	228	161	176	205	205	208	208	203	215	204	204	230	230	MLG153
BA2.13	197	309	204	204	162	225	170	170	205	205	208	208	224	224	204	204	230	230	MLG154
BA2.14	309	309	204	204	162	162	164	176	205	205	208	208	212	212	183	204	230	230	MLG155
BA2.15	197	309	204	204	162	228	161	170	205	211	208	208	197	224	201	204	230	230	MLG156
BA2.16	181	181	0	0	228	231	164	173	205	205	208	208	197	224	204	204	230	230	NA
BA2.17	197	197	204	204	162	228	164	176	205	205	208	208	203	224	204	204	230	230	MLG157
BA2.18	181	309	204	204	162	225	164	170	205	205	208	208	203	224	183	204	230	230	MLG158
BA2.19	197	309	204	204	162	162	164	176	205	205	208	208	203	224	204	204	230	230	MLG159
BA2.20	181	309	204	204	228	228	164	164	205	205	208	208	215	224	183	204	230	230	MLG160
BA2.21	197	309	204	204	162	162	164	176	205	205	208	208	197	227	183	204	230	230	MLG161
BA2.22	197	309	204	204	162	162	161	170	205	205	208	211	197	203	204	204	230	230	MLG162
BA2.23	197	197	204	204	162	228	161	176	205	205	208	208	203	224	204	204	230	230	MLG163
BA2.24	181	309	204	204	162	228	164	176	205	205	208	208	212	212	204	204	230	230	MLG164
BA2.25	305	309	204	204	162	162	164	164	205	211	208	208	197	224	204	204	230	230	MLG150
BA2.26	181	197	204	204	162	162	161	161	205	205	211	211	203	203	204	204	230	230	MLG165
BA2.27	197	313	204	204	162	162	164	176	205	211	208	208	203	224	204	204	230	230	MLG166
BA2.28	197	309	204	204	228	228	164	164	205	205	208	211	197	224	204	204	230	230	MLG167
BA2.29	197	309	204	204	228	228	176	176	205	205	208	208	203	224	204	204	230	230	MLG168
BA2.30	197	309	204	204	162	162	161	176	205	211	208	208	197	224	204	204	230	230	MLG169
BA2.31	181	309	204	204	162	162	176	176	205	205	208	208	224	224	204	204	230	230	MLG170
BA2.32	313	313	204	204	162	228	164	176	205	211	208	208	197	203	204	204	230	230	MLG171
BA2.33	181	309	204	204	162	162	161	164	205	205	208	208	197	203	204	204	230	230	MLG172
BA2.34	181	309	204	207	162	228	170	176	205	205	208	208	197	203	204	204	230	230	MLG173
BA2.35	197	309	204	204	162	162	164	176	205	205	208	208	224	224	204	204	230	230	MLG174
BA2.36	197	309	204	204	162	165	161	170	205	205	208	208	197	203	204	204	230	230	MLG175
BA2.37	197	309	204	204	162	162	161	164	205	205	208	208	197	197	204	204	230	230	MLG176
RT1.1	181	321	195	321	225	237	164	164	211	211	199	208	212	212	183	204	210	274	MLG177
RT1.2	181	321	156	201	198	219	182	182	208	208	208	208	212	212	192	204	230	230	MLG178
RT1.3	201	337	156	195	186	186	161	164	217	229	190	193	212	212	183	204	210	230	MLG179
RT1.4	217	321	195	207	219	237	161	161	208	211	199	208	212	215	183	183	230	230	MLG180
RT1.5	221	313	195	207	213	231	164	179	205	205	193	199	212	212	192	192	230	230	MLG181
RT1.6	233	321	195	198	183	240	164	167	205	229	208	211	212	227	183	192	230	230	MLG182
RT1.7	209	325	156	204	213	240	164	164	223	226	208	208	212	212	183	192	230	230	MLG183
RT1.8	181	329	207	207	189	252	0	0	211	211	190	208	212	224	183	204	230	230	MLG184
RT1.9	221	305	156	195	186	246	167	167	208	211	208	211	212	239	192	204	230	230	MLG185
RT1.10	181	333	201	207	195	231	161	161	205	217	190	211	212	212	183	192	230	274	MLG186
RT1.11	321	321	207	318	228	237	164	164	205	211	193	211	212	215	192	204	230	230	MLG187
RT1.12	181	181	156	204	231	246	161	164	220	226	190	205	212	227	192	192	230	274	MLG188
RT2.1	181	325	195	207	183	231	164	167	205	229	205	208	212	215	183	183	230	230	MLG189
RT2.2	217	321	156	198	240	252	164	164	223	223	0	0	212	212	183	204	230	274	NA
RT2.3	201	221	156	195	186	186	164	167	211	214	208	211	212	212	204	204	230	230	MLG190
RT2.4	313	337	198	207	162	186	161	161	205	217	193	208	212	212	183	183	214	230	MLG191
RT2.5	309	329	156	156	186	234	164	164	217	220	193	208	215	227	183	183	230	274	MLG192
RT2.6	217	237	195	201	186	186	164	164	205	211	208	211	212	212	183	183	210	230	MLG193
RT2.7	217	325	156	195	186	189	164	182	205	217	205	205	212	212	183	192	230	278	MLG194
RT2.8	181	217	156	198	237	258	173	173	214	217	205	208	212	224	192	204	230	230	MLG195
RT2.9	181	321	195	195	231	234	164	164	211	211	202	208	212	215	183	192	230	230	MLG196
RT2.10	217	337	156	207	183	231	167	170	211	217	205	211	212	212	192	192	230	274	MLG197
RT2.11	321	333	159	201	231	237	164	164	211	211	190	205	212	239	183	192	230	230	MLG198
RT2.12	201	325	207	207	192	231	182	182	196	205	202	208	212	215	192	204	230	230	MLG199
RT2.13	217	325	156	207	234	252	0	0	223	226	205	208	212	218	183	183	230	230	MLG200
RT2.14	217	321	156	201	183	237	164	173	211	211	199	205	212	212	183	204	214	230	MLG201
RT2.15	181	181	198	201	231	237	179	179	208	217	193	211	212	212	192	204	230	230	MLG202
RT2.16	181	213	156	159	234	237	167	167	220	223	208	211	212	215	183	204	230	230	MLG203
RT2.17	217	221	156	204	234	234	170	170	223	223	205	208	212	227	183	192	230	230	MLG204
RT2.18	201	321	177	195	183	237	161	167	205	217	190	211	212	224	192	192	214	230	MLG205
RT2.19	181	333	201	207	183	228	161	164	205	214	190	190	212	212	192	204	230	230	MLG206
RT2.20	221	317	156	207	249	255	164	164	205	205	190	202	212	212	192	204	230	230	MLG207
RT2.21	181	325	195	204	183	252	164	164	217	229	205	208	203	212	192	204	230	230	MLG208
RT2.22	181	209	195	207	234	249	161	164	205	220	190	190	212	218	183	183	230	230	MLG209
RT2.23	181	333	201	207	183	228	161	164	205	214	190	190	212	212	192	204	230	230	MLG206
RT2.24	221	221	195	204	228	228	164	182	226	226	190	190	212	212	183	204	230	282	MLG210
RT2.25	181	221	159	207	162	219	164	167	205	208	190	208	197	212	183	204	230	230	MLG211
RT2.26	0	0	0	0	0	0	0	0	205	217	193	208	197	203	0	0	0	0	NA
RT2.27	221	305	204	207	216	237	164	167	205	214	199	208	212	215	192	192	230	230	MLG212
RT2.28	217	321	195	207	219	237	161	161	208	211	199	208	212	215	183	183	230	230	MLG180
RT2.29	197	221	177	195	186	228	164	164	217	226	193	205	212	212	183	204	230	230	MLG213
RT2.30	181	313	156	204	219	231	0	0	205	220	205	208	203	224	183	183	210	230	MLG214
RT2.31	197	313	204	204	237	237	164	167	205	214	190	190	212	239	192	204	230	230	MLG215
RT2.32	181	321	204	204	198	228	0	0	208	226	193	211	212	239	183	192	230	230	MLG216
RT2.33	217	321	195	207	219	237	161	161	208	211	199	208	212	215	183	183	230	230	MLG180
RT2.34	225	329	156	195	231	249	161	164	205	220	190	208	212	215	192	192	230	230	MLG217
RT2.35	181	317	195	267	162	183	161	164	205	211	205	208	212	239	183	192	230	230	MLG218
RT2.36	217	221	177	207	189	234	164	164	205	223	193	208	212	212	204	204	230	230	MLG219
RT2.37	181	329	177	207	162	234	164	164	196	205	193	211	212	227	183	192	230	230	MLG220
RT2.38	201	325	204	204	213	234	164	164	196	220	208	208	212	212	192	192	230	230	MLG221
RT2.39	181	321	156	201	234	249	167	173	211	226	193	211	215	215	183	192	230	230	MLG222
RT2.40	181	181	195	195	189	234	164	167	205	223	199	211	212	224	183	204	230	230	MLG223
RT2.41	181	329	159	195	234	252	167	167	217	223	202	211	197	212	183	204	230	278	MLG224
RT2.42	233	337	156	198	186	198	161	167	205	217	211	211	215	239	183	204	230	230	MLG225
RT2.43	201	201	159	207	237	252	164	167	208	223	190	190	212	224	192	204	230	230	MLG226
RT2.44	209	209	159	195	231	240	164	164	211	226	193	208	212	212	183	192	230	230	MLG227
RT2.45	181	321	156	201	198	219	182	182	208	208	208	208	212	212	192	204	230	230	MLG178
RT2.46	181	201	159	189	183	186	164	167	211	211	190	208	212	224	183	192	230	230	MLG228
RT2.47	0	0	0	0	228	237	0	0	205	211	193	211	212	215	192	204	230	230	NA
RT2.48	181	321	195	198	228	237	161	164	211	229	190	208	224	239	183	192	230	230	MLG229
RT3.1	201	321	159	195	228	231	167	167	205	226	193	205	212	215	183	192	210	230	MLG230
RT3.2	181	329	156	207	183	252	164	167	205	217	208	208	212	212	204	204	230	230	MLG231
RT3.3	333	337	156	204	237	249	161	161	205	214	208	208	212	212	183	192	210	210	MLG232
RT3.4	201	325	195	207	186	252	164	167	211	226	190	211	212	215	183	183	230	230	MLG233
RT3.5	181	209	159	198	180	249	161	164	226	229	190	208	212	227	192	192	230	230	MLG234
RT3.6	217	305	156	204	216	228	161	167	205	223	205	208	197	224	192	192	230	230	MLG235
RT3.7	181	321	204	204	198	228	0	0	208	226	193	211	212	239	183	192	230	230	MLG216
RT3.8	181	317	195	207	228	246	161	164	226	226	190	208	212	212	183	192	230	230	MLG236
RT3.9	209	233	207	207	189	228	164	164	205	226	208	208	212	212	183	204	210	210	MLG237
RT3.10	181	305	198	198	183	252	182	182	205	205	208	211	212	224	192	204	230	230	MLG238
RT3.11	181	197	156	207	162	234	164	164	205	223	193	208	212	212	192	192	230	230	MLG239
RT3.12	181	321	156	207	234	237	161	164	220	223	190	208	212	224	183	183	230	230	MLG240
RT3.13	209	209	195	201	189	189	161	167	205	205	193	208	212	212	183	204	210	230	MLG241
RT3.14	181	201	177	204	231	249	164	164	208	220	190	208	212	212	183	204	230	230	MLG242
RT3.15	217	321	195	207	219	237	161	161	208	211	199	208	212	215	183	183	230	230	MLG180
RT3.16	181	329	159	207	183	252	167	167	211	217	190	205	197	212	192	192	230	230	MLG243
RT3.17	337	337	198	204	186	186	176	176	217	217	202	208	212	224	192	204	210	230	MLG244
RT3.18	221	305	204	207	216	237	164	167	205	214	199	208	212	215	192	192	230	230	MLG212
RT3.19	217	321	195	207	219	237	161	161	208	211	199	208	212	215	183	183	230	230	MLG180
RT3.20	221	317	201	207	234	237	164	167	211	214	199	199	212	224	183	192	210	230	MLG245
RT3.21	181	221	198	201	183	231	164	170	205	205	208	208	212	212	183	204	230	230	MLG246
RT3.22	221	313	195	207	213	231	164	179	205	205	193	199	212	212	192	192	230	230	MLG181
RT3.23	181	321	156	207	237	237	161	164	214	223	199	208	212	215	183	192	210	230	MLG247
RT3.24	181	197	156	156	162	240	164	164	205	226	202	208	212	212	183	204	210	230	MLG248
RT3.25	217	329	159	207	186	252	173	179	211	217	208	208	212	215	192	192	230	230	MLG249
RT3.26	209	221	195	198	186	240	164	167	211	223	190	211	212	212	183	183	210	230	MLG250
RT3.27	201	309	156	267	231	237	164	179	211	226	208	214	215	224	183	204	230	230	MLG251
RT3.28	181	309	195	204	183	222	167	167	214	226	190	205	215	215	183	204	210	230	MLG252
RT3.29	181	181	156	204	186	252	164	164	208	214	196	208	215	239	183	204	230	230	MLG253
RT3.30	201	337	195	207	231	252	161	164	208	220	190	211	212	212	192	204	230	230	MLG254
RT3.31	321	325	192	267	180	237	164	167	211	214	202	208	212	212	204	204	230	230	MLG255
RT3.32	209	217	198	204	192	237	164	164	214	214	193	202	212	215	192	192	230	230	MLG256
RT3.33	201	333	156	204	183	186	170	179	211	211	193	208	212	212	192	204	230	230	MLG257
RT3.34	181	201	156	177	162	249	161	164	205	208	208	208	212	212	183	192	210	230	MLG258
RT3.35	181	333	156	204	213	237	164	164	214	226	190	208	212	212	192	204	214	230	MLG259
RT3.36	221	237	195	207	186	237	164	167	214	214	199	211	197	215	204	204	230	230	MLG260
RT3.37	181	325	204	318	213	228	161	164	205	226	190	190	212	215	183	183	210	262	MLG261
RT3.38	181	321	156	195	225	252	164	185	211	217	190	205	215	224	192	204	230	230	MLG262
RT3.39	201	321	204	204	213	252	161	176	196	223	190	208	0	0	183	192	230	230	NA
RT3.40	209	329	156	159	195	252	164	167	205	208	205	205	212	212	183	192	230	230	MLG263
